# Supplementary material for: Hayai-Annotation: A functional gene prediction tool that integrates orthologs and gene ontology for network analysis in plant species
Source: Comput Struct Biotechnol J. 2024 Dec 16;27:117–26. doi: 10.1016/j.csbj.2024.12.011 (PMC11742577; doi:10.1016/j.csbj.2024.12.011)
Supplement: Supplementary file 2 — Supplementary material [file mmc2.xlsx]

## Sheet: Table1
RID: M079ZTBA013
Job Title:TR|A0A0E0LQL2|A0A0E0LQL2_ORYPU UNCHARACTERIZED...
Program: BLASTP
Query: TR|A0A0E0LQL2|A0A0E0LQL2_ORYPU UNCHARACTERIZED PROTEIN OS=ORYZA PUNCTATA OX=4537 PE=3 SV=1 ID: lcl|Query_1092692(amino acid) Length: 365
Database: nr All non-redundant GenBank CDS translations+PDB+SwissProt+PIR+PRF excluding environmental samples from WGS projects
Sequences producing significant alignments:
Table 1. Manual annotation using NCBI Protein BLAST at the Viridiplantae taxonomic level and the ‘nr’ database confirmed the inference, further validating the tool’s accuracy in characterizing the protein (executed on November 11, 2024).
		Scientific	Common		Max	Total	Query	E	Per.	Acc.
Description		Name	Name	Taxid	Score	Score	cover	Value	Ident	Len	Accession
GDSL esterase/lipase	At1g71691 [Oryza sativa Japonica Group]	Oryza sativa...	Japanese rice	39947	643	643	1	0	88.98	381	XP_015649406.1
hypothetical protein	OsI_27577 [Oryza sativa Indica Group]	Oryza sativa...	long-grained...	39946	643	643	1	0	89.24	381	EEC82803.1
GDSL esterase/lipase	At1g71691-like [Oryza glaberrima]	Oryza glaber...	African rice	4538	643	643	1	0	89.24	381	XP_052164269.1
hypothetical protein	GUJ93_ZPchr0010g11124 [Zizania palustris]	Zizania palu...	NA	103762	550	550	0.86	0	81.71	357	KAG8086647.1
GDSL esterase/lipase	At1g71691 [Oryza brachyantha]	Oryza brachy...	malo sina	4533	546	546	0.88	0	82.8	366	XP_006659756.1
GDSL esterase/lipase	At1g71691-like [Triticum aestivum]	Triticum aes...	bread wheat	4565	513	513	0.93	0	71.63	362	XP_044432168.1
GDSL esterase/lipase	At1g71691-like [Triticum dicoccoides]	Triticum dic...	NA	85692	511	511	0.9	4e-180	73.26	357	XP_037460377.1
GDSL esterase/lipase	At1g71691-like [Triticum dicoccoides]	Triticum dic...	NA	85692	510	510	0.93	7e-180	71.07	362	XP_037468924.1
GDSL esterase/lipase	At1g71691-like [Aegilops tauschii subsp....	Aegilops tau...	NA	200361	509	509	0.9	8e-180	73.04	345	XP_020147407.2
GDSL esterase/lipase	At1g71691-like [Triticum aestivum]	Triticum aes...	bread wheat	4565	509	509	0.93	1e-179	71.55	357	XP_044426829.1
* https://blast.ncbi.nlm.nih.gov/Blast.cgi

## Sheet: Table2
Table 2. Manual annotation using UniProt BLAST with A. thaliana protein AT3G13180 (UniProt accession Q8VYC4), as described in Haimlich et al. (2024), against Oryza sativa and Oryza punctata (executed on November 12, 2024).
Hit	DB	Accession	Description	Organism	Length	Score(Bits)	Identities(%)	Positives(%)	E()
1	TR	Q0J0Y4	16S rRNA (cytosine(967)-C(5))-methyltransferase OS=Oryza sativa subsp. japonica OX=39947 GN=Os09g0477900 PE=1 SV=1	Oryza sativa subsp. japonica	570	1742	64.2	78.9	0
2	TR	A0A0E0M2H0	SAM-dependent MTase RsmB/NOP-type domain-containing protein OS=Oryza punctata OX=4537 PE=3 SV=1	Oryza punctata	549	1653	62.1	76.6	0
3	TR	A0A0E0M2H1	SAM-dependent MTase RsmB/NOP-type domain-containing protein OS=Oryza punctata OX=4537 PE=3 SV=1	Oryza punctata	543	1374	54	69.8	0
4	TR	A0A0P0XR57	Os09g0551300 protein (Fragment) OS=Oryza sativa subsp. japonica OX=39947 GN=Os09g0551300 PE=1 SV=1	Oryza sativa subsp. japonica	665	245	30.1	49.7	2.2e-21
5	TR	Q69MP1	Os09g0551300 protein OS=Oryza sativa subsp. japonica OX=39947 GN=Os09g0551300 PE=1 SV=1	Oryza sativa subsp. japonica	699	245	30.1	49.7	2.4e-21
6	TR	A0A0P0VP26	Os02g0724600 protein OS=Oryza sativa subsp. japonica OX=39947 GN=Os02g0724600 PE=1 SV=1	Oryza sativa subsp. japonica	693	241	38.2	57	7.3e-21
7	TR	A0A0E0M490	SAM-dependent MTase RsmB/NOP-type domain-containing protein OS=Oryza punctata OX=4537 PE=3 SV=1	Oryza punctata	712	240	37.6	57	1e-20
8	TR	B9F4A8	Os02g0217800 protein OS=Oryza sativa subsp. japonica OX=39947 GN=Os02g0217800 PE=1 SV=1	Oryza sativa subsp. japonica	505	203	29.1	49	2.4e-16
9	TR	Q6YTT4	Os08g0484400 protein OS=Oryza sativa subsp. japonica OX=39947 GN=Os08g0484400 PE=1 SV=1	Oryza sativa subsp. japonica	812	202	33.3	47.8	5e-16
10	TR	A0A0E0JXC7	SAM-dependent MTase RsmB/NOP-type domain-containing protein OS=Oryza punctata OX=4537 PE=3 SV=1	Oryza punctata	496	200	29.4	51.1	5.4e-16
11	TR	A0A0E0LW42	SAM-dependent MTase RsmB/NOP-type domain-containing protein OS=Oryza punctata OX=4537 PE=3 SV=1	Oryza punctata	783	200	33.9	47.8	8.6e-16
12	TR	A0A0E0LW41	SAM-dependent MTase RsmB/NOP-type domain-containing protein OS=Oryza punctata OX=4537 PE=3 SV=1	Oryza punctata	790	200	33.9	47.8	8.7e-16
13	TR	A0A0E0M2B3	SAM-dependent MTase RsmB/NOP-type domain-containing protein OS=Oryza punctata OX=4537 PE=3 SV=1	Oryza punctata	802	191	33.9	47.8	1.1e-14
14	TR	A0A0E0M2B4	SAM-dependent MTase RsmB/NOP-type domain-containing protein OS=Oryza punctata OX=4537 PE=3 SV=1	Oryza punctata	879	191	33.9	47.8	1.1e-14
15	TR	Q0J106	Os09g0471900 protein OS=Oryza sativa subsp. japonica OX=39947 GN=Os09g0471900 PE=1 SV=1	Oryza sativa subsp. japonica	880	191	33.9	47.8	1.1e-14
16	TR	A0A0E0K4N4	SAM-dependent MTase RsmB/NOP-type domain-containing protein OS=Oryza punctata OX=4537 PE=3 SV=1	Oryza punctata	1065	169	32.9	53.4	5.6e-12
17	TR	A0A0P0XEV1	Os08g0365900 protein OS=Oryza sativa subsp. japonica OX=39947 GN=Os08g0365900 PE=1 SV=1	Oryza sativa subsp. japonica	436	154	29.8	51.1	2.1e-10
18	TR	Q7F1D1	Os08g0365900 protein OS=Oryza sativa subsp. japonica OX=39947 GN=Os08g0365900 PE=1 SV=1	Oryza sativa subsp. japonica	589	154	29.8	51.1	2.7e-10
19	TR	A0A0E0LU88	SAM-dependent MTase RsmB/NOP-type domain-containing protein OS=Oryza punctata OX=4537 PE=3 SV=1	Oryza punctata	528	151	29	51.1	5.8e-10
20	TR	A0A0E0LU89	SAM-dependent MTase RsmB/NOP-type domain-containing protein OS=Oryza punctata OX=4537 PE=3 SV=1	Oryza punctata	575	151	29	51.1	6.2e-10
21	TR	A0A0E0JZ47	SAM-dependent MTase RsmB/NOP-type domain-containing protein OS=Oryza punctata OX=4537 PE=3 SV=1	Oryza punctata	424	132	32.8	46.1	9.8e-08
22	TR	Q6EQW4	Os02g0320100 protein OS=Oryza sativa subsp. japonica OX=39947 GN=Os02g0320100 PE=2 SV=1	Oryza sativa subsp. japonica	330	115	31.2	51	9.1e-06
23	TR	A0A0E0K250	tRNA (guanine(37)-N1)-methyltransferase OS=Oryza punctata OX=4537 PE=3 SV=1	Oryza punctata	452	80	35.7	53.6	0.2
24	TR	A0A0E0KP10	tRNA (adenine(58)-N(1))-methyltransferase OS=Oryza punctata OX=4537 PE=3 SV=1	Oryza punctata	325	74	24	45	0.93
25	TR	Q7XTH1	tRNA (adenine(58)-N(1))-methyltransferase OS=Oryza sativa subsp. japonica OX=39947 GN=Os04g0319600 PE=1 SV=2	Oryza sativa subsp. japonica	327	71	24	44	2.2
26	TR	Q7Y092	Antitermination NusB domain-containing protein, putative, expressed OS=Oryza sativa subsp. japonica OX=39947 GN=LOC_Os03g45400 PE=1 SV=1	Oryza sativa subsp. japonica	287	69	30.3	44.9	3.5
27	TR	A0A0E0MPS8	Uncharacterized protein OS=Oryza punctata OX=4537 PE=4 SV=1	Oryza punctata	758	69	36.2	51.1	4.7
28	TR	A0A0P0WT85	Trimethylguanosine synthase OS=Oryza sativa subsp. japonica OX=39947 GN=Os06g0187100 PE=3 SV=1	Oryza sativa subsp. japonica	309	67	25	50	6.4
29	TR	A0A0E0MP99	LIM zinc-binding domain-containing protein OS=Oryza punctata OX=4537 PE=4 SV=1	Oryza punctata	488	66	23.1	39.6	9.9
* https://www.uniprot.org/blast/

## Sheet: Table3
Table 3. NusB proteins from A. thaliana (AT3G13180), O. sativa (Q0J0Y4), and O. punctata (A0A0E0M2H0 and A0A0E0M2H1), presented in FASTA format.
>AT3G13180.1
MAQLLSFRVYLSAETQKASPGSFKRTQKTRKPFSPDRRGPVAPSRKSQNLNLEVSPHRAV
SAVRLMRIEYGGAFADLLNEKGKGSGSNEMSYVERTIGFRTRDLDDRDLRLVTDVVGGTI
RWRRYLDHLIGSLCHNERTFRNMEPLLLQILRIGVYEIIKRDMPPYAVVDENVRLAKVAL
RPGAGDFVNGILRKLVSLKEKDALPLPKVEGDDRAQARALATLHSHPVWMVRRWVKYLGL
DEATKLMIWNNNDPGFSLRANTGRDITRADLVERLNSLKVPHELSLHLEEFVRIKTGLQT
VVQAGLLKEGICSVQDESAGLIVSVVKPQPGERIMDACAAPGGKTLFMASCLKGQGMIYA
MDVNEGRLRILGETAKSHQVDGLITTIHSDLRVFAETNEVQYDKVLLDAPCSGLGVLSKR
ADLRWNRKLEDMLELTKLQDELLDSASKLVKHGGVLVYSTCSIDPEENEGRVEAFLLRHP
EFTIDPVTSFVPSSFVTSQGFFLSNPVKHSLDGAFAARLVRAL
>OPUNC09G12440.1 (A0A0E0M2H0)
MEGGALALPQFSSRVGSPILLSARMSSGASGRSRVSKVNPGAYPRSAGRGRTWKRDSPEA
PPRRSGITRVPNRSPEMPTERAGRTKISNVNLEVSHHRAVAAVRLLRIEKGKAFVDLLNE
KGNSSGENEMSYVGRTLGFSTRCLDNRDIRLVTVIVAGTVRWKRYLDYLIMSLCSEEKVF
REMEPLLLQILRIGFFEILKLNVPAYAAVDENVRLAKVALRPGAGNLVNAILRKLLLLKE
ANSLPLPKVEGDDRAQARALSIIYSHPVWMVRRWIRFLGKEEALKLMNWNNSDPHFSIRV
NTANGYTRADLIDRLESLQVHYEKSTMDEFVRIQEGMQTVLQAGLLKEGMCAVQDESLVV
SVVDPQPGETIIDCCAAPGGKTLFMAARLSGQGKIWALDINKGRLRILMEAAKLHNLDAM
ISDIHADLRLYAKETTAKFDKVLLDAPCSGLGVLSKRADLRWNRQFEDLEELMLVKPGGI
LIYSTCSIDPEENEHRITAFVQRHPDFVPQSVHGYVPAEFVTDEGFYSSSPTKHSIDGAF
AARLVRSVL
>OPUNC09G12440.2 (A0A0E0M2H1)
MEGGALALPQFSSRVGSPILLSARMSSGASGRSRVSKVNPGAYPRSAGRGRTWKRDSPEA
PPRRSGITRVPNRSPEMPTERAGRTKISNVNLEVSHHRAVAAVRLLRIEKGKAFVDLLNE
KGNSSGENEMSYVGRTLGFSTRCLDNRDIRLVTVIVAGTVRWKRYLDYLIMSLCSEEKVF
REMEPLLLQILRIGFFEILKLNVPAYAAVDENVRLAKVALRPGAGNLVNAILRKLLLLKE
ANSLPLPKVEGDDRAQARALSIIYSHPVWMVRRWIRFLGKEEALKLMNWNNSDPHFSIRV
NTANGYTRADLIDRLESLQVHYEKSTMDEFVRIQEDRPASWTTERRHVLWCLWSIRNLGK
QSLIVVLHLVAKLCSWQPVYQDKSDSGKIWALDINKGRLRILMEAAKLHNLDAMISDIHA
DLRLYAKETTAKFDKVLLDAPCSGLGVLSKRADLRWNRQFEDLEELMLVKPGGILIYSTC
SIDPEENEHRITAFVQRHPDFVPQSVHGYVPAEFVTDEGFYSSSPTKHSIDGAFAARLVR
SVL
>Os09t0477900-01 (Q0J0Y4)
MEGGALALPHFRSRVGIGSPILLSADPGAARRSSGASGRSRVSRVNPGAYPRSAGRGRTW
KRDSPEAPPRRSGITRVPNRSPEMPTERAGRTKVSNVNLEVSHHRAVAAVRLLRIEKGKA
FVDLLNEKGNSSGENEMSYVERTLGFSIRCLDNRDIRLVTVIVAGTVRWKRYLDYLIMSL
CSEEKVFREMEPLLLQILRIGFFEILKLNVPAYAAVDENVRLAKVALRPGAGNLVNAILR
KLLLLKEANSLPLPKIEGDDRAQARALSIIYSHPVWMVRRWIRFLGKEEALKLMKWNNSD
PHFSIRVNTANGYTRADLIDRLESLQVHYEKSTMDEFVRIQEGMQTVLQAGLLKEGMCAV
QDESAGLVVSVVDPQPGETIIDCCAAPGGKTLFMAARLSGQGKIWALDINKGRLRILMEA
AKLHNLDAMISDIHADLRLYAKETTATFDKVLLDAPCSGLGVLSKRADLRWNRQFEDLEE
LMCLQDELLDSASMLVKPGGILVYSTCSIDPEENEHRIAAFVQRHPDFVLQSVHGYVPAE
FVTDEGFYSSSPTKHSIDGAFAARLVRSVL

## Sheet: Table4
Table 4. Percent Identity Matrix for NusB proteins from A. thaliana, O. sativa, and O. punctata. Generated by Clustal 2.1 on the UniProt Align webpage (executed on November 12, 2024).
	AT3G13180.1	A0A0E0M2H1	Q0J0Y4	A0A0E0M2H0
AT3G13180.1	100	57.37	65.13	64.76
A0A0E0M2H1	57.37	100	89.13	91.68
Q0J0Y4	65.13	89.13	100	97.63
A0A0E0M2H0	64.76	91.68	97.63	100
* https://www.uniprot.org/align
